# Supplementary material for: Clinical impact of hospital distance and center transfers on adherence and outcomes in familial adenomatous polyposis: A multicenter retrospective study in a defined region of Japan
Source: PLoS One. 2026 Feb 13;21(2):e0339401. doi: 10.1371/journal.pone.0339401 (PMC12904428; doi:10.1371/journal.pone.0339401)
Supplement: S2 File — (XLSX) [file pone.0339401.s004.xlsx]

## Sheet: Figure2
Age at the diagnosis of familial adenomatous polyposis	Age at the final follow up examination
32	55.2972
25	63.7306
20	30.1611
22	34.7056
25	45.9944
48	49.5472
44	48.3139
17	21.5028
23	23.1722
29	30.3861
31	57.0972
31	62.6778
31	39.6444
32	56.0111
37	82.425
49	65.0778
31	34.2861
52	74.6361
43	65.8222
50	77.5278
27	34.6111
29	35.0806
36	49.7417
64	66.7389
40	74.9028
34	51.4778
63	88.7028
66	74.6861
42	57.7861
59	89
40	50.25
40	50.3083
31	38.9444
41	51.8333
24	33.5556
43	51.0917
32	36.4639
33	35.2333
46	78.45
36	40.2278
12	20.4278
38	73.7611
20	28.8333
32	32.6611
19	62.6917
21	28.0556
20	60.3361
47	63.7028
18	50.425
36	38.2944
16	26.3278
20	60.8333
29	69.7528
58	77.95
39	39.2083
26	30.2806
18	35.4111
29	53.8444
21	30.2194
22	44.3583
52	63.4028
25	36.9083
32	46.975
33	33.2639
35	36.0861
49	65.4889
42	54.8611
19	38.5472
52	66.5639
27	35.3833
20	27.9972
22	35.925
16	53.3139
56	61.7056
17	29.1083
22	30.9806
22	34.3
22	46.1444
33	46.7333

## Sheet: Figure3
Surveillance continuation period (years)	0 = censored
23.2972	1
38.7306	1
10.1611	0
12.7056	1
20.9944	1
1.54722	1
4.31389	1
4.50278	0
0.172222	1
1.38611	1
26.0972	0
31.6778	1
8.64444	1
24.0111	1
45.425	1
16.0778	1
3.28611	1
22.6361	0
22.8222	1
27.5278	0
7.61111	1
6.08056	0
13.7417	1
2.73889	1
34.9028	1
17.4778	1
25.7028	1
8.68611	1
15.7861	0
31.1361	0
10.25	1
10.3083	1
7.94444	1
10.8333	1
9.55556	1
8.09167	1
4.46389	1
2.23333	1
32.45	1
4.22778	1
8.42778	1
35.7611	1
8.83333	1
0.661111	1
43.6917	1
7.05556	1
40.3361	1
16.7028	0
32.425	1
2.29444	1
10.3278	1
40.8333	1
40.7528	1
19.95	1
0.208333	0
4.28056	0
17.4111	0
24.8444	0
9.21944	0
22.3583	1
11.4028	0
11.9083	0
14.975	0
0.263889	0
1.08611	0
16.4889	0
12.8611	0
19.5472	1
14.5639	1
8.38333	1
7.99722	0
13.925	0
37.3139	1
5.70556	1
12.1083	1
8.98056	0
12.3	1
24.1444	1
13.7333	1

## Sheet: Figure4
B	Ⅰ	Ⅱ		Ⅲ
	Distance to hospital (km)
		Before changing hospital	After changing hospital	Before changing hospital	After changing hospital
	1	1	6.8	47	1.2
	1	6.8	3	48.1	2.6
	1.4	32.2	57.5	60.3	15.4
	2.6	34.2	5.5	95.5	8.5
	2.6	44.1	13.5	110.2	77.4
	6.8	44.1	13.5	113.9	6.2
	6.8	60.3	26.7
	6.8	62.7	2.7
	6.8	62.7	2.7
	6.8	73.3	3.1
	6.8	75.8	7.6
	6.8	94.4	1
	6.8	94.4	1
	6.8	94.4	1
	6.8	110.2	53.3
	6.8	112.1	15.8
	6.8	222.4	2
	6.8	363.8	1.9
	6.8	363.8	1.9
	6.8
	6.8
	6.8
	6.8
	9.8
	13.2
	18.2
	20.2
	20.2
	20.2
	20.2
	23.2
	23.2
	23.2
	26.5
	32.2
	32.2
	32.2
	38
	38
	38
	40.2
	42.6
	48.3
	53.3
	56
	62.7
	71.9
	73.3
	73.3
	112.1
	112.1
	139.5
	188.6
	204.3

## Sheet: Figure5
A	Dropout	Not-dropout		B	same	changed		C	ditance to hospital	changed	not changed	All	Surveillance hospital change rate		D	under 40km	Over 40km
	6.8	6.8			6.8	1			0-20km	2	26	28	7.14286		changed	4	22
	6.8	6.8			6.8	94.4			20-40km	2	14	16	12.5		not changed	40	13
	9.8	20.2			9.8	6.8			40-60km	5	4	9	55.5556
	23.2	73.3			23.2	32.2			60-80km	6	4	10	60
	1	1			6.8	34.2			80-100km	4	0	4	100
	94.4	1			6.8	44.1			100-120km	4	2	6	66.6667
		1.4			20.2	44.1			120km-	3	3	6	50
		2.6			73.3	60.3
		2.6			1	62.7
		6.8			1	62.7
		6.8			1.4	73.3
		6.8			2.6	75.8
		6.8			2.6	94.4
		6.8			6.8	94.4
		6.8			6.8	110.2
		6.8			6.8	112.1
		6.8			6.8	222.4
		6.8			6.8	363.8
		6.8			6.8	363.8
		6.8			6.8	47
		6.8			6.8	48.1
		6.8			6.8	60.3
		6.8			6.8	95.5
		13.2			6.8	110.2
		18.2			6.8	113.9
		20.2			6.8
		20.2			6.8
		20.2			13.2
		23.2			18.2
		23.2			20.2
		26.5			20.2
		32.2			20.2
		32.2			23.2
		32.2			23.2
		38			26.5
		38			32.2
		38			32.2
		40.2			32.2
		42.6			38
		48.3			38
		53.3			38
		56			40.2
		62.7			42.6
		71.9			48.3
		73.3			53.3
		112.1			56
		112.1			62.7
		139.5			71.9
		188.6			73.3
		204.3			112.1
		6.8			112.1
		32.2			139.5
		34.2			188.6
		44.1			204.3
		44.1
		60.3
		62.7
		62.7
		73.3
		75.8
		94.4
		94.4
		110.2
		112.1
		222.4
		363.8
		363.8
		47
		48.1
		60.3
		95.5
		110.2
		113.9

## Sheet: Figure6
A	Age	0=cancer occurrence	1=death	1=Transferred to non-participating facilities		B	Age	0=cancer occurrence	1=death	1=Transferred to non-participating facilities		C	Age	0=cancer occurrence	1=death	1=Transferred to non-participating facilities		D	Duration period	0=tumor occurrence	1=death	1=Transferred to non-participating facilities		E	Duration period	0=cancer occurrence	1=death	1=Transferred to non-participating facilities		F	Duration period	0=FAP-related death	1=death	1=Transferred to non-participating facilities
same	28.8333	1	0	0		same	28.8333	1	0	0		same	28.8333	1	0	0		same	32.45	1	0	0		same	25.5178	0	0	0		same	8.83333	1	0	0
same	32	0	1	0		same	32.6611	1	1	0		same	32.6611	1	1	0		same	35.7611	1	1	0		same	35.7611	1	1	0		same	0.661111	0	1	0
same	71.0219	1	0	1		same	70.6849	0	0	1		same	70.6849	0	0	1		same	1.38611	1	0	1		same	1.38611	1	0	1		same	32.45	1	0	1
same	38.9444	1	0	0		same	38.9444	1	0	0		same	38.9444	1	0	0		same	24.0111	1	0	0		same	22.5096	0	0	0		same	7.94444	1	0	0
same	73.7611	1	0	0		same	73.7611	1	0	0		same	73.7611	1	0	0		same	17.4778	1	0	0		same	17.4778	1	0	0		same	35.7611	1	0	0
same	49.6889	1	0	0		same	49.6889	1	0	0		same	49.6889	1	0	0		same	15.7861	1	0	0		same	15.7861	1	0	0		same	31.6889	1	0	0
same	29.1863	0	1	0		same	30.3861	1	1	0		same	30.3861	1	1	0		same	22.8222	1	1	0		same	22.8222	1	1	0		same	1.38611	0	1	0
same	35.0806	1	0	1		same	35.0806	1	0	1		same	35.0806	1	0	1		same	27.5278	1	0	1		same	27.5278	1	0	1		same	6.08056	1	0	1
same	31.6658	0	0	0		same	38.9611	1	0	0		same	38.9611	1	0	0		same	31.1361	1	0	0		same	21.526	0	0	0		same	7.96111	1	0	0
same	32.463	0	1	0		same	56.0111	1	1	0		same	56.0111	1	1	0		same	25.7028	1	1	0		same	25.7028	1	1	0		same	24.0111	0	1	0
same	33.4356	0	1	0		same	35.2333	1	1	0		same	35.2333	1	1	0		same	8.68611	1	1	0		same	8.68611	1	1	0		same	2.23333	0	1	0
same	34.2384	0	1	0		same	51.4778	1	1	0		same	51.4778	1	1	0		same	7.66575	0	1	0		same	30.9194	1	1	0		same	17.4778	1	1	0
same	37.9507	0	1	0		same	75.2219	0	1	0		same	51.6521	0	1	0		same	7.61111	1	1	0		same	4.61918	0	1	0		same	45.425	1	1	0
same	74.0417	1	0	0		same	68.7726	0	0	0		same	74.0417	1	0	0		same	26.0972	1	0	0		same	10.6274	0	0	0		same	34.0417	1	0	0
same	40.5452	0	0	0		same	50.25	1	0	0		same	50.25	1	0	0		same	40.3361	1	0	0		same	40.3361	1	0	0		same	10.25	1	0	0
same	41.2301	0	0	0		same	50.3083	1	0	0		same	50.3083	1	0	0		same	38.1389	1	0	0		same	38.1389	1	0	0		same	10.3083	1	0	0
same	57.7861	1	0	1		same	57.7861	1	0	1		same	57.7861	1	0	1		same	16.7028	1	0	1		same	16.7028	1	0	1		same	15.7861	1	0	1
same	43.874	0	1	0		same	65.8222	1	1	0		same	45.7288	0	1	0		same	15.1639	1	1	0		same	15.1639	1	1	0		same	22.8222	1	1	0
same	50.7028	1	0	0		same	50.7028	1	0	0		same	50.7028	1	0	0		same	2.73889	1	0	0		same	2.73889	1	0	0		same	7.70278	1	0	0
same	77.5278	1	0	0		same	77.5278	1	0	0		same	77.5278	1	0	0		same	0	0	0	0		same	3.28611	1	0	0		same	27.5278	1	0	0
same	59.4192	0	0	0		same	59.4219	0	0	0		same	90.1361	1	0	0		same	19.95	1	0	0		same	19.95	1	0	0		same	31.1361	1	0	0
same	88.7028	1	1	0		same	88.7028	1	1	0		same	88.7028	1	1	0		same	39.9917	1	1	0		same	39.9917	1	1	0		same	25.7028	1	1	0
same	74.6861	1	1	0		same	74.6861	1	1	0		same	74.6861	1	1	0		same	1.42466	0	1	0		same	21.2	0	1	0		same	8.68611	1	1	0
same	61.9194	1	0	0		same	61.9194	1	0	0		same	61.9194	1	0	0		same	7.94247	0	0	0		same	7.05556	1	0	0		same	30.9194	1	0	0
same	27.4466	0	1	0		same	34.6111	1	1	0		same	34.6111	1	1	0		same	10.1611	1	1	0		same	10.1611	1	1	0		same	7.61111	0	1	0
same	57.0972	1	0	0		same	57.0972	1	0	0		same	58.937	0	0	0		same	0.172222	1	0	0		same	0.172222	1	0	0		same	26.0972	1	0	0
same	60.3361	1	0	0		same	60.3361	1	0	0		same	60.3361	1	0	0		same	19.0685	0	0	0		same	20.9944	1	0	0		same	40.3361	1	0	0
same	63.1389	1	0	0		same	63.1389	1	0	0		same	63.1389	1	0	0		same	1.54722	1	0	0		same	1.54722	1	0	0		same	38.1389	1	0	0
same	37.6278	1	0	0		same	37.6278	1	0	0		same	37.6278	1	0	0		same	2.32877	0	0	0		same	21.9425	0	0	0		same	1.62778	1	0	0
same	63.7028	1	0	1		same	63.7028	1	0	1		same	63.7028	1	0	1		same	12.7056	1	0	1		same	12.7056	1	0	1		same	16.7028	1	0	1
same	25.6222	1	0	0		same	25.6222	1	0	0		same	25.6222	1	0	0		same	4.31389	1	0	0		same	4.31389	1	0	0		same	9.62222	1	0	0
same	60.1139	1	0	0		same	60.1139	1	0	0		same	60.1139	1	0	0		changed	19.5472	1	0	0		changed	13.4685	0	0	0		same	40.1139	1	0	0
same	64.1639	1	0	0		same	58.526	0	0	0		same	64.1639	1	0	0		changed	24.1444	1	0	0		changed	24.1444	1	0	0		same	15.1639	1	0	0
same	20.4278	1	0	0		same	20.4278	1	0	0		same	20.4278	1	0	0		changed	37.3139	1	0	0		changed	35.9973	0	0	0		same	8.42778	1	0	0
same	51	1	0	0		same	48.5342	0	0	0		same	51.05	1	0	0		changed	8.98056	1	0	0		changed	8.98056	1	0	0		same	10.05	1	0	0
same	74.6361	1	0	0		same	74.6361	1	0	0		same	74.6361	1	0	0		changed	16.4889	1	0	0		changed	16.4889	1	0	0		same	22.6361	1	0	0
same	64.6521	0	1	0		same	66.7389	1	1	0		same	66.7389	1	1	0		changed	14.975	1	1	0		changed	14.975	1	1	0		same	2.73889	1	1	0
same	24.4712	0	0	0		same	32.7667	1	0	0		same	32.7667	1	0	0		changed	14.5639	1	0	0		changed	14.5639	1	0	0		same	8.76667	1	0	0
same	31.4438	0	1	0		same	34.2861	1	1	0		same	34.2861	1	1	0		changed	12.8611	1	1	0		changed	12.8611	1	1	0		same	3.28611	0	1	0
same	77.95	1	1	0		same	77.95	1	1	0		same	77.95	1	1	0		changed	11.4028	1	1	0		changed	11.4028	1	1	0		same	19.95	0	1	0
same	35.7444	1	0	0		same	35.7444	1	0	0		same	35.7444	1	0	0		changed	0.208333	1	0	0		changed	0.208333	1	0	0		same	3.74444	1	0	0
same	29.8082	0	0	0		same	66.4849	0	0	0		same	68.9917	1	0	0		changed	2.58356	0	0	0		changed	20.6603	0	0	0		same	39.9917	1	0	0
same	19.0438	0	0	0		same	56.1781	0	0	0		same	62.225	1	0	0		changed	0.263889	1	0	0		changed	0.263889	1	0	0		same	43.225	1	0	0
same	21.5028	1	0	1		same	21.5028	1	0	1		same	21.5028	1	0	1		changed	1.08611	1	0	1		changed	1.08611	1	0	1		same	4.50278	1	0	1
same	48.7306	1	0	0		same	48.7306	1	0	0		same	48.7306	1	0	0		changed	2.69863	0	0	0		changed	4.28056	1	0	0		same	12.7306	1	0	0
same	36.6685	0	0	0		same	39.0611	1	0	0		same	39.0611	1	0	0		changed	17.4111	1	0	0		changed	17.4111	1	0	0		same	3.06111	1	0	0
same	21.0466	0	1	0		same	28.0556	1	1	0		same	28.0556	1	1	0		changed	7.99722	0	1	0		changed	7.99722	1	1	0		same	7.05556	0	1	0
same	30.1611	1	0	0		same	30.1611	1	0	0		same	30.1611	1	0	0		changed	13.925	1	0	0		changed	13.925	1	0	0		same	10.1611	1	0	0
same	23.7315	0	1	0		same	23.1722	1	1	0		same	23.1722	1	1	0														same	0.172222	0	1	0
same	25.8658	0	1	0		same	45.9944	1	1	0		same	45.9944	1	1	0														same	20.9944	1	1	0
same	47.2274	0	1	0		same	49.5472	1	1	0		same	49.5472	1	1	0														same	1.54722	0	1	0
same	55.2972	1	1	0		same	55.2972	1	1	0		same	55.2972	1	1	0														same	23.2972	0	1	0
same	34.7056	1	1	0		same	34.7056	1	1	0		same	34.7056	1	1	0														same	12.7056	1	1	0
same	44	0	1	0		same	48	0	1	0		same	48.3139	1	1	0														same	4.31389	0	1	0
changed	38.5472	1	1	0		changed	38.5472	1	1	0		changed	38.5472	1	1	0														changed	19.5472	0	1	0
changed	46.1444	1	0	0		changed	45	0	0	0		changed	40	0	0	0														changed	24.1444	1	0	0
changed	29.1083	1	0	0		changed	29.1083	1	0	0		changed	29.1083	1	0	0														changed	12.1083	1	0	0
changed	61.7056	1	0	1		changed	61.2849	0	0	1		changed	61.7056	1	0	1														changed	5.70556	1	0	1
changed	53.3139	1	0	1		changed	53.3139	1	0	1		changed	53.3139	1	0	1														changed	37.3139	1	0	1
changed	46.7333	1	0	0		changed	46.7333	1	0	0		changed	45.1452	0	0	0														changed	13.7333	1	0	0
changed	20.0219	0	0	1		changed	30.9806	1	0	1		changed	30.9806	1	0	1														changed	8.98056	1	0	1
changed	81	1	0	1		changed	81	1	0	1		changed	81	1	0	1														changed	16.4889	1	0	1
changed	46.975	1	0	1		changed	46.975	1	0	1		changed	46.975	1	0	1														changed	14.975	1	0	1
changed	35.3833	1	0	0		changed	35.3833	1	0	0		changed	35.3833	1	0	0														changed	8.38333	1	0	0
changed	52.6658	0	0	0		changed	66.5639	1	0	0		changed	66.5639	1	0	0														changed	14.5639	1	0	0
changed	42.4192	0	0	1		changed	54.8611	1	0	1		changed	54.8611	1	0	1														changed	12.8611	1	0	1
changed	36.9083	1	0	0		changed	36.9083	1	0	0		changed	36.9083	1	0	0														changed	11.9083	1	0	0
changed	63.4028	1	0	1		changed	63.4028	1	0	1		changed	63.4028	1	0	1														changed	11.4028	1	0	1
changed	30.2194	1	0	1		changed	30.2194	1	0	1		changed	30.2194	1	0	1														changed	9.21944	1	0	1
changed	41.011	0	0	1		changed	39.2083	1	0	1		changed	39.2083	1	0	1														changed	0.208333	1	0	1
changed	34.3	1	0	0		changed	34.3	1	0	0		changed	34.3	1	0	0														changed	12.3	1	0	0
changed	44.3583	1	1	0		changed	44.3583	1	1	0		changed	44.3583	1	1	0														changed	22.3583	0	1	0
changed	33.2639	1	0	0		changed	33.2639	1	0	0		changed	33.2639	1	0	0														changed	0.263889	1	0	0
changed	36.0861	1	0	0		changed	36.0861	1	0	0		changed	36.0861	1	0	0														changed	1.08611	1	0	0
changed	29.0411	0	0	1		changed	53	0	0	1		changed	53.8444	1	0	1														changed	24.8444	1	0	1
changed	30.2806	1	0	0		changed	30.2806	1	0	0		changed	30.2806	1	0	0														changed	4.28056	1	0	0
changed	35.4111	1	0	1		changed	35.4111	1	0	1		changed	35.4111	1	0	1														changed	17.4111	1	0	1
changed	27.9972	1	0	1		changed	27.9972	1	0	1		changed	27.9972	1	0	1														changed	7.99722	1	0	1
changed	35.925	1	0	1		changed	35.925	1	0	1		changed	35.925	1	0	1														changed	13.925	1	0	1

## Sheet: Table 1
Sex	Hospital change	Age at FAP diagnosis	Family history, yes=1	Surgical procedure	Phenotype	Genetic test	Colorectal cancer 0	Gastric cancer 0	Duodenal cancer 0	Metachronous rectal cancer 1	thyroid cancer 1	pouch cancer 1	desmoid tumor 0	Cause of death	f/u	Follow-up period (years)					Hospital change	Interval for upper gastrointestinal endoscopy	Interval for lower gastrointestinal endoscopy or pouchoscopy	Intervals for imaging examinations
Ｆ	same	32	1	IRA	Profuse	Yes	1	1	1	1	0	0	0	Metachronous rectal cancer	death	23.2972					same	7.76574	1.45608	1.55315
Ｆ	same	25	0	IRA	Profuse	No	1	1	1	0	0	0	1		alive	38.7306					same	1.15572	2.93376	3.17824
Ｆ	same	20	0	IRA	Sparse	No	1	1	1	0	0	0	1		alive	10.1611					same	2.11759	6.35278	1.58819
Ｍ	same	22	1	stapled	Sparse	No	1	1	1	0	0	0	1	others	death	12.7056					same	1.74954	20.9944	2.33272
Ｆ	same	25	1	stapled	Sparse	Yes	0	1	1	0	0	0	0	others	death	20.9944					same	1.86409	0.70533	1.63108
Ｍ	same	48	1	stapled	Sparse	Yes	0	1	1	0	0	0	1	Colorectal cancer	death	1.54722					same	2.37842	3.86493	6.18389
Ｍ	same	44	1	IRA	Profuse	No	0	0	1	0	0	0	1	Colorectal cancer	death	4.31389					same	2.6537	1.99028	0.442284
F	same	17	1	hand-sewn	Profuse	Yes	1	1	1	0	0	0	1		alive	4.50278					same	1.20056	0.631871	2.00093
F	same	23	1	IRA	attenuated	No	0	1	1	0	0	0	1	Colorectal cancer	death	0.172222					same	1.2277	5.67813	0.946354
F	same	29	0	IRA	Sparse	Yes	0	1	1	0	0	0	1	Colorectal cancer	death	1.38611					same	0.541567	0.842438	0.583226
F	same	31	0	stapled	Sparse	No	1	1	0	1	0	0	1		alive	26.0972					same	0.905444	0.87062	4.52722
F	same	31	1	stapled	Sparse	No	1	1	1	0	0	0	0		alive	31.6778					same	1.52148	1.08677	0.671242
M	same	31	1	hand-sewn	Profuse	No	0	1	1	0	0	0	1		alive	8.64444					same	1.83519	1.83519	2.29398
Ｆ	same	32	1	IRA	Profuse	Yes	0	1	1	1	0	0	1	Metachronous rectal cancer	death	24.0111					same	1.52222	3.80556	0.304444
Ｍ	same	37	1	hand-sewn	Profuse	Yes	0	0	0	0	0	0	0	others	death	45.425					same	1.59132	1.59132	0.748856
F	same	49	1	IRA	Sparse	Yes	1	0	1	0	0	0	1		alive	16.0778					same	2.73889	0.684722	0.39127
F	same	31	0	IRA	Sparse	Yes	0	1	1	0	1	0	0	Colorectal cancer	death	3.28611					same	3.0947	2.83681	1.8912
M	same	52	1	hand-sewn	attenuated	Yes	1	1	1	0	0	0	1		alive	22.6361					same	1.94198	1.24841	5.82593
F	same	43	1	stapled	Sparse	No	0	1	0	0	0	0	1	others	death	22.8222					same		2.89537
F	same	50	1	IRA	Profuse	No	1	1	1	0	0	0	1		alive	27.5278					same	3.15722	3.15722	7.89306
F	same	27	1	stapled	Sparse	No	0	1	1	1	0	0	1	Metachronous rectal cancer	death	7.61111					same	1.35374	4.44802	4.44802
F	same	29	1	hand-sewn	Sparse	Yes	1	1	1	0	0	0	1		alive	6.08056					same	10.25	1.70833	1.28125
M	same	36	0	hand-sewn	Sparse	Yes	1	1	1	0	0	0	0		alive	13.7417					same	0.937121	0.859028	0.792949
F	same	64	0	IRA	Profuse	Yes	0	1	1	0	0	0	1	others	death	2.73889					same	7.94444
M	same	40	1	hand-sewn	Sparse	No	1	0	1	0	0	0	1		alive	34.9028					same	0.913636	0.773077	0.913636
Ｍ	same	34	1	stapled	Sparse	No	1	1	1	0	0	0	1	others	death	17.4778					same	0.876667	2.92222	0.282796
Ｆ	same	63	1	IRA	Sparse	No	1	1	1	0	0	0	1	others	death	25.7028					same	1.2838	1.2838	1.2838
Ｍ	same	66	1	IRA	Sparse	No	1	1	1	0	0	0	1	others	death	8.68611					same	3.74444	0.624074	3.74444
F	same	42	1	stapled	Sparse	No	1	1	1	0	0	0	1		alive	15.7861					same	2.23333	2.23333	0.248148
Ｆ	same	59	1	IRA	Sparse	Yes	0	0	1	1	0	0	1		alive	31.1361					same	1.02037	1.02037	1.02037
F	same	40	0	hand-sewn	Profuse	No	0	1	1	0	0	0	1		alive	10.25					same	3.0875	3.92955	1.39435
F	same	40	1	hand-sewn	Profuse	No	1	1	1	0	0	0	1		alive	10.3083					same	3.52778	7.05556	3.52778
M	same	31	1	hand-sewn	Profuse	No	1	1	1	0	0	0	1		alive	7.94444					same		2.88115	40.3361
M	same	41	0	hand-sewn	Profuse	Yes	0	0	1	0	0	0	1		alive	10.8333					same	4.17569	1.51843	16.7028
M	same	24	0	hand-sewn	Profuse	Yes	0	1	1	0	0	0	0		alive	9.55556					same	0.813889	1.62778	0.542593
F	same	43	1	hand-sewn	Sparse	Yes	1	1	1	0	0	0	1		alive	8.09167					same	1.6037	2.40556	0.506433
F	same	32	0	hand-sewn	Profuse	Yes	1	1	1	0	0	0	1		alive	4.46389					same	10.0285	8.02278	4.4571
M	same	33	0	hand-sewn	Sparse	No	0	1	1	0	0	0	1	Colorectal cancer	death	2.23333					same	0.952183	1.05241	1.17623
F	same	46	1	stapled	Profuse	No	0	0	0	1	0	0	1		alive	32.45					same	1.24687	1.10833	1.53462
M	same	36	1	hand-sewn	Sparse	Yes	0	1	1	0	0	0	0		alive	4.22778					changed	2.14028	2.14028	0.713426
F	same	12	1	hand-sewn	Sparse	Yes	1	1	1	0	0	0	1		alive	8.42778					changed	8.70556	0.870556
F	same	38	0	stapled	Sparse	No	1	1	1	0	0	0	1		alive	35.7611					changed	0.507029	1.6563	2.25859
F	same	20	1	hand-sewn	Profuse	No	1	1	1	0	0	0	1		alive	8.83333					changed	4.60972	1.31706
F	same	32	1	hand-sewn	Profuse	No	0	1	1	0	0	0	1	Colorectal cancer	death	0.661111					changed	2.23583	7.45278	1.59702
Ｆ	same	19	1	IRA	Profuse	Yes	0	0	1	1	0	0	0		alive	43.6917					changed	1.66389	1.24792	2.49583
Ｆ	same	21	1	IRA	Profuse	Yes	0	1	1	0	0	0	0	Others FAP related	death	7.05556					changed	0.131944	0.131944
Ｍ	same	20	1	IRA	Profuse	No	1	1	1	0	0	0	1		alive	40.3361					changed	2.35556	2.35556	3.29778
Ｆ	same	47	1	IRA	Profuse	No	1	1	1	0	0	0	1		alive	16.7028					changed	3.21528	4.28704	0.918651
F	same	18	0	hand-sewn	Sparse	No	1	1	1	0	0	0	1		alive	32.425					changed	4.88681	3.90944	3.90944
F	same	36	0	hand-sewn	attenuated	Yes	1	1	1	0	0	0	1		alive	2.29444					changed	2.08056	1.61821	1.82049
F	same	16	1	hand-sewn	Profuse	Yes	1	1	1	0	1	0	0		alive	10.3278					changed	2.33212	2.33212	5.33056
Ｆ	same	20	1	hand-sewn	Profuse	No	1	1	1	0	0	1	0		alive	40.8333					changed	0.712255	6.05417	1.34537
Ｆ	same	29	1	IRA	Sparse	No	0	0	1	0	0	0	1		alive	40.7528
Ｍ	same	58	1	stapled	Profuse	No	1	1	1	0	0	0	1	Others FAP related	death	19.95
F	changed	39	0	IRA	Sparse	No	0	1	1	0	0	0	1		alive	0.208333
M	changed	26	1	stapled	Profuse	No	1	1	1	0	0	0	0		alive	4.28056
Ｍ	changed	18	1	IRA	Sparse	No	1	1	1	0	0	0	1		alive	17.4111
Ｍ	changed	29	1	hand-sewn	Profuse	Yes	0	0	1	0	0	1	1		alive	24.8444
F	changed	21	1	hand-sewn	Profuse	No	1	1	1	0	0	0	1		alive	9.21944
F	changed	22	0	stapled	Profuse	Yes	1	1	1	1	0	0	0	Metachronous rectal cancer	death	22.3583
M	changed	52	1	stapled	Sparse	No	1	1	1	0	0	0	1		alive	11.4028
M	changed	25	1	hand-sewn	Sparse	No	1	1	1	0	0	0	1		alive	11.9083
M	changed	32	0	IRA	Sparse	No	1	1	1	0	0	0	1		alive	14.975
M	changed	33	1	stapled	Profuse	Yes	1	1	1	0	0	0	1		alive	0.263889
M	changed	35	1	stapled	Profuse	Yes	1	1	1	0	0	0	1		alive	1.08611
M	changed	49	1	stapled	Sparse	No	1	1	1	0	0	0	1		alive	16.4889
F	changed	42	0	stapled	Sparse	No	0	1	1	0	0	0	1		alive	12.8611
Ｍ	changed	19	0	stapled	Sparse	Yes	1	1	1	1	0	0	1	Metachronous rectal cancer	alive	19.5472
F	changed	52	1	stapled	Sparse	No	0	1	1	0	0	0	1		alive	14.5639
M	changed	27	1	hand-sewn	Profuse	No	1	1	1	0	0	0	1		alive	8.38333
Ｆ	changed	20	1	IRA	Sparse	Yes	1	1	1	0	0	0	0		alive	7.99722
Ｆ	changed	22	1	IRA	Sparse	No	1	1	1	0	0	0	1		alive	13.925
Ｍ	changed	16	1	stapled	Profuse	Yes	1	1	1	1	0	0	1		alive	37.3139
M	changed	56	0	hand-sewn	Sparse	No	1	0	1	0	0	0	0		alive	5.70556
M	changed	17	0	hand-sewn	Sparse	Yes	1	1	1	0	0	0	1		alive	12.1083
F	changed	22	1	stapled	Profuse	Yes	0	1	1	0	0	0	1		alive	8.98056
M	changed	22	0	hand-sewn	Sparse	No	1	1	1	0	0	0	1		alive	12.3
F	changed	22	1	IRA	Sparse	Yes	1	0	0	0	0	0	1		alive	24.1444
M	changed	33	1	hand-sewn	Sparse	No	1	1	0	0	0	0	1		alive	13.7333

## Sheet: Table 2
Age, ≥ 32 years	Sex, men	Family history, yes	Genetic test, yes	Initial colorectal cancer, yes	Surveillance hospital change. yes	Distant to hospital, ≥ 40 km	drop out 1
0	0	1	0	1	0	0	0
1	0	1	0	0	0	0	0
1	0	1	0	1	0	0	0
0	1	1	0	1	0	0	0
1	0	0	0	1	0	0	0
0	0	0	0	1	0	0	0
0	0	0	1	0	0	0	0
0	0	1	1	1	0	0	0
0	1	1	0	0	0	0	0
1	0	1	1	0	0	0	0
1	1	0	0	0	0	0	0
1	1	1	0	0	0	0	0
1	1	1	1	0	0	0	0
1	1	1	0	1	0	0	0
1	0	0	0	0	0	0	1
1	0	1	0	0	0	0	0
1	0	1	0	1	0	0	0
1	0	1	0	0	0	0	0
1	0	1	1	1	0	0	0
1	0	1	0	1	0	0	0
1	0	1	1	0	0	0	1
1	0	1	0	1	0	0	0
1	1	1	0	1	0	0	0
0	0	1	0	1	0	0	1
0	0	1	0	0	0	0	0
0	0	0	0	1	0	0	0
0	1	1	0	1	0	0	0
0	0	0	0	1	0	0	0
1	0	0	1	1	0	0	0
1	0	1	0	1	0	0	0
0	0	1	1	1	0	0	0
0	0	1	0	1	0	0	1
1	0	1	1	1	0	0	0
0	0	1	1	1	0	0	0
1	1	0	1	1	0	0	0
1	1	1	1	1	0	0	0
1	0	0	1	0	0	0	0
0	1	0	1	0	0	0	0
0	0	0	1	0	0	0	0
1	1	1	0	1	0	0	0
1	0	0	1	1	0	1	0
0	0	1	0	0	0	1	0
0	0	1	1	0	0	1	0
0	0	1	1	1	0	1	0
1	1	0	1	1	0	1	0
1	1	1	1	0	0	1	0
0	0	1	1	0	0	1	0
0	0	0	0	1	0	1	0
0	0	1	0	0	0	1	0
0	0	1	1	0	0	1	0
1	1	1	1	0	0	1	0
1	0	1	1	1	0	1	0
0	1	1	0	1	0	1	0
1	1	1	0	0	0	1	0
0	1	0	1	1	1	0	1
0	0	1	1	1	1	1	0
0	1	0	1	1	1	1	0
1	1	0	0	1	1	1	0
0	1	1	1	1	1	0	0
1	1	1	0	1	1	1	0
0	0	1	1	0	1	1	0
1	1	1	0	1	1	0	0
1	1	0	0	1	1	0	0
0	1	1	0	1	1	1	0
1	0	1	0	0	1	1	0
1	0	0	0	0	1	1	0
0	1	1	0	1	1	1	0
1	1	1	0	1	1	1	0
0	0	1	0	1	1	1	0
1	0	0	0	0	1	1	0
0	1	0	0	1	1	1	0
0	0	0	1	1	1	1	1
1	1	1	1	1	1	1	0
1	1	1	1	1	1	1	0
0	1	1	1	0	1	1	0
0	1	1	0	1	1	1	0
0	1	1	0	1	1	1	0
0	0	1	1	1	1	1	0
0	0	1	0	1	1	1	0

## Sheet: Supplemental Figure 1
A	Age	0=cancer occurrence	1=death		B	Age	0=cancer occurrence	1=death		C	Age	0=cancer occurrence	1=death		D	Duration period	0=tumor occurrence	1=death		E	Duration period	0=cancer occurrence	1=death		F	Duration period	0=FAP-related death	1=death
same	28.8333	1	0		same	28.8333	1	0		same	28.8333	1	0		same	32.45	1	0		same	25.5178	0	0		same	8.83333	1	0
same	32	0	1		same	32.6611	1	1		same	32.6611	1	1		same	35.7611	1	1		same	35.7611	1	1		same	0.661111	0	1
same	71.0219	1	0		same	70.6849	0	0		same	70.6849	0	0		same	1.38611	1	0		same	1.38611	1	0		same	32.45	1	0
same	38.9444	1	0		same	38.9444	1	0		same	38.9444	1	0		same	24.0111	1	0		same	22.5096	0	0		same	7.94444	1	0
same	73.7611	1	0		same	73.7611	1	0		same	73.7611	1	0		same	17.4778	1	0		same	17.4778	1	0		same	35.7611	1	0
same	49.6889	1	0		same	49.6889	1	0		same	49.6889	1	0		same	15.7861	1	0		same	15.7861	1	0		same	31.6889	1	0
same	29.1863	0	1		same	30.3861	1	1		same	30.3861	1	1		same	22.8222	1	1		same	22.8222	1	1		same	1.38611	0	1
same	35.0806	1	0		same	35.0806	1	0		same	35.0806	1	0		same	27.5278	1	0		same	27.5278	1	0		same	6.08056	1	0
same	31.6658	0	0		same	38.9611	1	0		same	38.9611	1	0		same	31.1361	1	0		same	21.526	0	0		same	7.96111	1	0
same	32.463	0	1		same	56.0111	1	1		same	56.0111	1	1		same	25.7028	1	1		same	25.7028	1	1		same	24.0111	0	1
same	33.4356	0	1		same	35.2333	1	1		same	35.2333	1	1		same	8.68611	1	1		same	8.68611	1	1		same	2.23333	0	1
same	34.2384	0	1		same	51.4778	1	1		same	51.4778	1	1		same	7.66575	0	1		same	30.9194	1	1		same	17.4778	1	1
same	37.9507	0	1		same	75.2219	0	1		same	51.6521	0	1		same	7.61111	1	1		same	4.61918	0	1		same	45.425	1	1
same	74.0417	1	0		same	68.7726	0	0		same	74.0417	1	0		same	26.0972	1	0		same	10.6274	0	0		same	34.0417	1	0
same	40.5452	0	0		same	50.25	1	0		same	50.25	1	0		same	40.3361	1	0		same	40.3361	1	0		same	10.25	1	0
same	41.2301	0	0		same	50.3083	1	0		same	50.3083	1	0		same	38.1389	1	0		same	38.1389	1	0		same	10.3083	1	0
same	57.7861	1	0		same	57.7861	1	0		same	57.7861	1	0		same	16.7028	1	0		same	16.7028	1	0		same	15.7861	1	0
same	43.874	0	1		same	65.8222	1	1		same	45.7288	0	1		same	15.1639	1	1		same	15.1639	1	1		same	22.8222	1	1
same	50.7028	1	0		same	50.7028	1	0		same	50.7028	1	0		same	2.73889	1	0		same	2.73889	1	0		same	7.70278	1	0
same	77.5278	1	0		same	77.5278	1	0		same	77.5278	1	0		same	0	0	0		same	3.28611	1	0		same	27.5278	1	0
same	59.4192	0	0		same	59.4219	0	0		same	90.1361	1	0		same	19.95	1	0		same	19.95	1	0		same	31.1361	1	0
same	88.7028	1	1		same	88.7028	1	1		same	88.7028	1	1		same	39.9917	1	1		same	39.9917	1	1		same	25.7028	1	1
same	74.6861	1	1		same	74.6861	1	1		same	74.6861	1	1		same	1.42466	0	1		same	21.2	0	1		same	8.68611	1	1
same	61.9194	1	0		same	61.9194	1	0		same	61.9194	1	0		same	7.94247	0	0		same	7.05556	1	0		same	30.9194	1	0
same	27.4466	0	1		same	34.6111	1	1		same	34.6111	1	1		same	10.1611	1	1		same	10.1611	1	1		same	7.61111	0	1
same	57.0972	1	0		same	57.0972	1	0		same	58.937	0	0		same	0.172222	1	0		same	0.172222	1	0		same	26.0972	1	0
same	60.3361	1	0		same	60.3361	1	0		same	60.3361	1	0		same	19.0685	0	0		same	20.9944	1	0		same	40.3361	1	0
same	63.1389	1	0		same	63.1389	1	0		same	63.1389	1	0		same	1.54722	1	0		same	1.54722	1	0		same	38.1389	1	0
same	37.6278	1	0		same	37.6278	1	0		same	37.6278	1	0		same	2.32877	0	0		same	21.9425	0	0		same	1.62778	1	0
same	63.7028	1	0		same	63.7028	1	0		same	63.7028	1	0		same	12.7056	1	0		same	12.7056	1	0		same	16.7028	1	0
same	25.6222	1	0		same	25.6222	1	0		same	25.6222	1	0		same	4.31389	1	0		same	4.31389	1	0		same	9.62222	1	0
same	60.1139	1	0		same	60.1139	1	0		same	60.1139	1	0		changed	19.5472	1	0		changed	13.4685	0	0		same	40.1139	1	0
same	64.1639	1	0		same	58.526	0	0		same	64.1639	1	0		changed	24.1444	1	0		changed	24.1444	1	0		same	15.1639	1	0
same	20.4278	1	0		same	20.4278	1	0		same	20.4278	1	0		changed	37.3139	1	0		changed	35.9973	0	0		same	8.42778	1	0
same	51	1	0		same	48.5342	0	0		same	51.05	1	0		changed	8.98056	1	0		changed	8.98056	1	0		same	10.05	1	0
same	74.6361	1	0		same	74.6361	1	0		same	74.6361	1	0		changed	16.4889	1	0		changed	16.4889	1	0		same	22.6361	1	0
same	64.6521	0	1		same	66.7389	1	1		same	66.7389	1	1		changed	14.975	1	1		changed	14.975	1	1		same	2.73889	1	1
same	24.4712	0	0		same	32.7667	1	0		same	32.7667	1	0		changed	14.5639	1	0		changed	14.5639	1	0		same	8.76667	1	0
same	31.4438	0	1		same	34.2861	1	1		same	34.2861	1	1		changed	12.8611	1	1		changed	12.8611	1	1		same	3.28611	0	1
same	77.95	1	1		same	77.95	1	1		same	77.95	1	1		changed	11.4028	1	1		changed	11.4028	1	1		same	19.95	0	1
same	35.7444	1	0		same	35.7444	1	0		same	35.7444	1	0		changed	0.208333	1	0		changed	0.208333	1	0		same	3.74444	1	0
same	29.8082	0	0		same	66.4849	0	0		same	68.9917	1	0		changed	2.58356	0	0		changed	20.6603	0	0		same	39.9917	1	0
same	19.0438	0	0		same	56.1781	0	0		same	62.225	1	0		changed	0.263889	1	0		changed	0.263889	1	0		same	43.225	1	0
same	21.5028	1	0		same	21.5028	1	0		same	21.5028	1	0		changed	1.08611	1	0		changed	1.08611	1	0		same	4.50278	1	0
same	48.7306	1	0		same	48.7306	1	0		same	48.7306	1	0		changed	2.69863	0	0		changed	4.28056	1	0		same	12.7306	1	0
same	36.6685	0	0		same	39.0611	1	0		same	39.0611	1	0		changed	17.4111	1	0		changed	17.4111	1	0		same	3.06111	1	0
same	21.0466	0	1		same	28.0556	1	1		same	28.0556	1	1		changed	7.99722	0	1		changed	7.99722	1	1		same	7.05556	0	1
same	30.1611	1	0		same	30.1611	1	0		same	30.1611	1	0		changed	13.925	1	0		changed	13.925	1	0		same	10.1611	1	0
same	23.7315	0	1		same	23.1722	1	1		same	23.1722	1	1												same	0.172222	0	1
same	25.8658	0	1		same	45.9944	1	1		same	45.9944	1	1												same	20.9944	1	1
same	47.2274	0	1		same	49.5472	1	1		same	49.5472	1	1												same	1.54722	0	1
same	55.2972	1	1		same	55.2972	1	1		same	55.2972	1	1												same	23.2972	0	1
same	34.7056	1	1		same	34.7056	1	1		same	34.7056	1	1												same	12.7056	1	1
same	44	0	1		same	48	0	1		same	48.3139	1	1												same	4.31389	0	1
changed	38.5472	1	1		changed	38.5472	1	1		changed	38.5472	1	1												changed	19.5472	0	1
changed	46.1444	1	0		changed	45	0	0		changed	40	0	0												changed	24.1444	1	0
changed	29.1083	1	0		changed	29.1083	1	0		changed	29.1083	1	0												changed	12.1083	1	0
changed	61.7056	1	0		changed	61.2849	0	0		changed	61.7056	1	0												changed	5.70556	1	0
changed	53.3139	1	0		changed	53.3139	1	0		changed	53.3139	1	0												changed	37.3139	1	0
changed	46.7333	1	0		changed	46.7333	1	0		changed	45.1452	0	0												changed	13.7333	1	0
changed	20.0219	0	0		changed	30.9806	1	0		changed	30.9806	1	0												changed	8.98056	1	0
changed	81	1	0		changed	81	1	0		changed	81	1	0												changed	16.4889	1	0
changed	46.975	1	0		changed	46.975	1	0		changed	46.975	1	0												changed	14.975	1	0
changed	35.3833	1	0		changed	35.3833	1	0		changed	35.3833	1	0												changed	8.38333	1	0
changed	52.6658	0	0		changed	66.5639	1	0		changed	66.5639	1	0												changed	14.5639	1	0
changed	42.4192	0	0		changed	54.8611	1	0		changed	54.8611	1	0												changed	12.8611	1	0
changed	36.9083	1	0		changed	36.9083	1	0		changed	36.9083	1	0												changed	11.9083	1	0
changed	63.4028	1	0		changed	63.4028	1	0		changed	63.4028	1	0												changed	11.4028	1	0
changed	30.2194	1	0		changed	30.2194	1	0		changed	30.2194	1	0												changed	9.21944	1	0
changed	41.011	0	0		changed	39.2083	1	0		changed	39.2083	1	0												changed	0.208333	1	0
changed	34.3	1	0		changed	34.3	1	0		changed	34.3	1	0												changed	12.3	1	0
changed	44.3583	1	1		changed	44.3583	1	1		changed	44.3583	1	1												changed	22.3583	0	1
changed	33.2639	1	0		changed	33.2639	1	0		changed	33.2639	1	0												changed	0.263889	1	0
changed	36.0861	1	0		changed	36.0861	1	0		changed	36.0861	1	0												changed	1.08611	1	0
changed	29.0411	0	0		changed	53	0	0		changed	53.8444	1	0												changed	24.8444	1	0
changed	30.2806	1	0		changed	30.2806	1	0		changed	30.2806	1	0												changed	4.28056	1	0
changed	35.4111	1	0		changed	35.4111	1	0		changed	35.4111	1	0												changed	17.4111	1	0
changed	27.9972	1	0		changed	27.9972	1	0		changed	27.9972	1	0												changed	7.99722	1	0
changed	35.925	1	0		changed	35.925	1	0		changed	35.925	1	0												changed	13.925	1	0

## Sheet: Supplemental Table 1
Age, ≥ 32 years	Sex, men	Family history, yes	Genetic test, yes	Initial colorectal cancer, yes	Surveillance hospital change. yes	Distant to hospital, ≥ 40 km	drop out 1
0	0	1	0	1	0	0	0
1	0	1	0	0	0	0	0
1	0	1	0	1	0	0	0
0	1	1	0	1	0	0	0
1	0	0	0	1	0	0	0
0	0	0	0	1	0	0	0
0	0	0	1	0	0	0	0
0	0	1	1	1	0	0	0
0	1	1	0	0	0	0	0
1	0	1	1	0	0	0	0
1	1	0	0	0	0	0	0
1	1	1	0	0	0	0	0
1	1	1	1	0	0	0	0
1	1	1	0	1	0	0	0
1	0	0	0	0	0	0	1
1	0	1	0	0	0	0	0
1	0	1	0	1	0	0	0
1	0	1	0	0	0	0	0
1	0	1	1	1	0	0	0
1	0	1	0	1	0	0	0
1	0	1	1	0	0	0	1
1	0	1	0	1	0	0	0
1	1	1	0	1	0	0	0
0	0	1	0	1	0	0	1
0	0	1	0	0	0	0	0
0	0	0	0	1	0	0	0
0	1	1	0	1	0	0	0
0	0	0	0	1	0	0	0
1	0	1	0	1	0	0	0
0	0	1	1	1	0	0	0
0	0	1	0	1	0	0	1
1	0	1	1	1	0	0	0
1	1	0	1	1	0	0	0
1	1	1	1	1	0	0	0
1	0	0	1	0	0	0	0
0	1	0	1	0	0	0	0
0	0	0	1	0	0	0	0
1	1	1	0	1	0	0	0
1	0	0	1	1	0	1	0
0	0	1	0	0	0	1	0
0	0	1	1	0	0	1	0
0	0	1	1	1	0	1	0
1	1	0	1	1	0	1	0
1	1	1	1	0	0	1	0
0	0	1	1	0	0	1	0
0	0	0	0	1	0	1	0
0	0	1	0	0	0	1	0
0	0	1	1	0	0	1	0
1	1	1	1	0	0	1	0
1	0	1	1	1	0	1	0
0	1	1	0	1	0	1	0
1	1	1	0	0	0	1	0
0	1	0	1	1	1	0	1
0	0	1	1	1	1	1	0
0	1	0	1	1	1	1	0
1	1	0	0	1	1	1	0
0	1	1	1	1	1	0	0
1	1	1	0	1	1	1	0
0	0	1	1	0	1	1	0
1	1	1	0	1	1	0	0
1	1	0	0	1	1	0	0
0	1	1	0	1	1	1	0
1	0	1	0	0	1	1	0
1	0	0	0	0	1	1	0
0	1	1	0	1	1	1	0
1	1	1	0	1	1	1	0
0	0	1	0	1	1	1	0
1	0	0	0	0	1	1	0
0	1	0	0	1	1	1	0
0	0	0	1	1	1	1	1
1	1	1	1	1	1	1	0
1	1	1	1	1	1	1	0
0	1	1	1	0	1	1	0
0	1	1	0	1	1	1	0
0	1	1	0	1	1	1	0
0	0	1	1	1	1	1	0
0	0	1	0	1	1	1	0
